# Supplementary material for: Artificial Intelligence for Risk–Benefit Assessment in Hepatopancreatobiliary Oncologic Surgery: A Systematic Review of Current Applications and Future Directions on Behalf of TROGSS—The Robotic Global Surgical Society
Source: Cancers (Basel). 2025 Oct 11;17(20):3292. doi: 10.3390/cancers17203292 (PMC12564804; doi:10.3390/cancers17203292)
Supplement: Supplementary file 1 [file cancers-17-03292-s001.zip]

Archive with 1 entries (1 files):
- cancers-3829459-supplementary.pdf
